# Supplementary material for: Trajectory analysis and optimization of sea buckthorn fruit vibration separation manipulator based on I-PSO algorithm
Source: Sci Rep. 2023 Nov 17;13:20124. doi: 10.1038/s41598-023-47001-2 (PMC10656555; doi:10.1038/s41598-023-47001-2)
Supplement: Supplementary file 1 — Supplementary Figures. [file 41598_2023_47001_MOESM1_ESM.zip › Supplementary Tables.xlsx]

## Sheet: Table 1. 
1	0	0	180.5	0
2	90	0	270.89	-90
3	0	478.4	0	0
4	0	360.05	0	0
5	-90	0	174.32	(-90)
6	90	0	173.57	0

## Sheet: Table 2. 
Joins
1,4,5,6	[-180,180]
2	[0,180]
3	[-70,100]

## Sheet: Table 3. 
Shows the experimental data of X-axis optimal time planning
The first simulation experiment
Global optimal position	0.277066	1.22481	2.42533	1.88914
Optimized time	2.425329121475309s
The second simulation experiment
Global optimal position	0.340508	2.14535	0.39565	1.21798
Optimized time	0.395649550235858s
The third simulation experiment
Global optimal position	0.190642	1.44523	0.482515	0.538512
Optimized time	0.482514772124893s
The fourth simulation experiment
Global optimal position	0.1	1. 946754616410645	0.735154	1.38617
Optimized time	0.735153935596233s

## Sheet: Table 4. 
Shows the experimental data of Y-axis optimal time planning
The first simulation experiment
Global optimal position	0.801728	0.318016	0.1	2.88815
Optimized time	0. 801727584194496s
The second simulation experiment
Global optimal position	0.1	1.64821	0.5394 75779445781	1.24143
Optimized time	0.539475779445781s
The third simulation experiment
Global optimal position	2.27804	0.423375	0.533392	2.81006
Optimized time	0.533392454979409s

## Sheet: Table 5. 
The first simulation experiment
Global optimal position	0.1	1.9221	1.65372	0.331691
Optimized time	1.653716843688830s
The second simulation experiment
Global optimal position	1.24886	0.926812	0.699975	2.16717
Optimized time	0.699974684292500s
The third simulation experiment
Global optimal position	0.9143	1.51695	0.407958	1.76043
Optimized time	0.407957540831187s
The fourth simulation experiment
Global optimal position	2.55043	0.801557	0.498299	0.865456
Optimized time	0.498299013057836s

## Sheet: Table 6. 
Physical characteristics of Hippophae rhamnoides L
Tree age	Three years old			Four years old
Frozen storage temperature/℃	-18	0	3	-18	0	3
Fruit stalk diameter/mm	0.66±0.14a	0.65±0.23a	0.65±0.23a	0.70±0.05b	0.72±0.14b	0.72±0.14b
Fruit diameter/mm	6.73±0.39a	6.61±0.43a	6.60±0.39a	7.65±0.46b	7.28±0.46b	7.24±0.48b
Fruit longitudinal diameter/mm	11.65±0.60a	11.50±0.59a	11.49±0.60a	12.17±0.59b	12.13±0.58b	12.13±0.57b
Fruit quality/g	0.35±0.04a	0.35±0.04a	0.35±0.04a	0.57±0.05b	0.52±0.08b	0.51±0.08b
Pericarp rupture load/g	164.32±15.81a	118.50±8.81a	110.86±7.75b	165.25±9.83a	120.37±5.83a	112.89±5.25b
Pericarp hardness/(g/mm2)	52.33±3.4a	37.73±3.40a	35.30±2.93b	52.63±3.5a	38.33±2.17a	35.95±1.98b
Separation force of fruit/N	1.18±0.16a	1.10±0.21a	1.09±0.20a	1.79±0.29b	1.75±0.24b	1.74±0.23b
Note: different lowercase letters after peer-to-peer data showed significant difference at P < 0.05 level

## Sheet: Table 7. 
Spearman correlation-standard format
Spearman correlation	Average	Standard deviation	Tree age	Frozen storage temperature/℃	Separation force of fruit/N	Fruit stalk diameter/mm	Fruit diameter/mm	Fruit longitudinal diameter/mm	Fruit quality/g	Pericarp rupture load/g	Pericarp hardness/(g/mm2)
Tree age	1.5	0.548	1
Frozen storage temperature/℃	2	0.894	0	1
Separation force of fruit/N	3.5	1.871	0.878*	-0.478	1
Fruit stalk diameter/mm	2.5	1.378	0.905*	0	0.794	1
Fruit diameter/mm	3.5	1.871	0.878*	-0.478	1.000**	0.794	1
Fruit longitudinal diameter/mm	3.5	1.871	0.878*	-0.478	1.000**	0.794	1.000**	1
Fruit quality/g	2	1.265	0.933**	-0.254	0.941**	0.75	0.941**	0.941**	1
Pericarp rupture load/g	3.5	1.871	0.293	-0.956**	0.714	0.265	0.714	0.714	0.516	1
Pericarp hardness/(g/mm2)	3.5	1.871	0.293	-0.956**	0.714	0.265	0.714	0.714	0.516	1.000**	1
* p<0.05 ** p<0.01
	Tree age	Frozen storage temperature/℃	Separation force of fruit/N	Fruit stalk diameter/mm	Fruit diameter/mm	Fruit longitudinal diameter/mm	Fruit quality/g	Pericarp rupture load/g	Pericarp hardness/(g/mm2)

## Sheet: Table 8. 
Horizontal serial number	Vibration frequency/Hz	Amplitude of vibration/mm	Vibration time/s
Level 1	21.1	30	2
Level 2	16.2	30	4
Level 3	14.4	20	4

## Sheet: Table 9. 
No	Vibration frequency/Hz	Amplitude of vibration/mm	Vibration time/s	ys5
1	21.1	30	2	1
2	21.1	30	4	3
3	21.1	20	4	2
4	16.2	30	4	3
5	16.2	30	4	2
6	16.2	20	2	1
7	14.4	30	4	2
8	14.4	30	2	1
9	14.4	20	4	3

## Sheet: Table 10. 
Inter-agent effect test
Dependent variable: fruit drop rate
Source	Class III sum of squares	Degree of freedom	Mean Square	F	P
Modify the model	0.003a	7	0	159.763	0.061
Intercept	7.029	1	7.029	3.13562e+06	0
Vibration frequency/Hz	0.002	2	0.001	413.748	0.035
Amplitude of vibration/mm	0	1	0	155.711	0.051
Vibration time/s	0	1	0	58.787	0.083
Vibration frequency/Hz * Amplitude of vibration/mm	7.124e-05	1	7.124e-05	31.781	0.112
Vibration frequency/Hz * Vibration time/s	1.132e-06	1	1.132e-06	0.505	0.607
Amplitude of vibration/mm * Vibration time/s	0	0	.	.	.
Vibration frequency/Hz * Amplitude of vibration/mm * Vibration time/s	0	0	.	.	.
Error	2.242e-06	1	2.242e-06
Total	8.33	9
Corrected total	0.003	8
a. R Square=0.999（Adjusted R Square=0.993)

[truncated: 1 more sheets: Table 11. ]
